# Supplementary material for: Herbal Weight Loss Supplements Induce Metabolomic In Vitro Changes Indicative of Oxidative Stress
Source: Metabolites. 2025 Sep 1;15(9):587. doi: 10.3390/metabo15090587 (PMC12471570; doi:10.3390/metabo15090587)
Supplement: Supplementary file 1 [file metabolites-15-00587-s001.zip]

Archive with 1 entries (1 files):
- metabolites-3813642-supplementary.pdf
